# Supplementary material for: Rio Mamore Hantavirus Endemicity, Peruvian Amazon, 2020
Source: Emerg Infect Dis. 2024 Dec;30(12):2532–43. doi: 10.3201/eid3012.240249 (PMC11616641; doi:10.3201/eid3012.240249)
Supplement: Appendix 2 — Supplementary information for study of Rio Mamore hantavirus endemicity, Peruvian Amazon, 2020. [file 24-0249-Techapp-s2.xlsx]

## Sheet: IgM_hanta_results
Article DOI: https,//doi.org/10.3201/eid3012.240249
EID cannot ensure accessibility for supplementary materials supplied by authors. Readers who have difficulty accessing supplementary content should contact the authors for assistance.
Rio Mamore Hantavirus Endemicity, Peruvian Amazon, 2020
Lot number	E220921BR			Plate 1 ID	OD	Ratio	Result		Plate 2 ID	OD	Ratio	Result		Plate 3 ID	OD	Ratio	Result		Plate 4 ID	OD	Ratio	Results		Plate 5 ID	OD	Ratio	Results		Plate ID	OD	Ratio	Result		Plate ID	OD	Ratio	Result		Plate Id	OD	Ratio	Result		Plate ID	OD	Radio	Result
Quality control				PERU ' 03001	0.0635	0.137714	Negative		PERU ' 03897	0.1282	0.219746	Negative		PERU ' 03005	0.2007	0.37507	Negative		PERU ' 03009	0.0501	0.108278	Negative		PERU ' 03313	0.0932	0.211051	Negative		PERU _ 03244	0.083	0.181659	Negative		PERU _ 04017	0.0213	0.0457082	Negative		PERU _ 04399	0.0744	0.158399	Negative		PERU _ 04913	0.0568	0.122864	Negative
Item	Valid range			PERU ' 03003	0.0438	0.0949902	Negative		PERU ' 03910	0.124	0.212547	Negative		PERU ' 03008	0.0692	0.129322	Negative		PERU ' 03014	0.0376	0.0812622	Negative		PERU ' 03316	0.0943	0.213542	Negative		PERU _ 03721	0.1289	0.282119	Negative		PERU _ 04018	0.0145	0.0311159	Negative		PERU _ 04404	0.1095	0.233128	Negative		PERU _ 04914	0.0273	0.0590526	Negative
Calibrator	>0.140	OD		PERU ' 03011	0.0772	0.167426	Negative		PERU ' 03911	0.0874	0.149811	Negative		PERU ' 03013	0.0459	0.0857784	Negative		PERU ' 03025	0.1328	0.287011	Negative		PERU ' 03318	0.0391	0.0885417	Negative		PERU _ 03723	0.1382	0.302473	Negative		PERU _ 04019	0.1055	0.226395	Negative		PERU _ 04407	0.0571	0.121567	Negative		PERU _ 04915	0.0145	0.0313649	Negative
Positive Control	1.4-3.8	ratio		PERU ' 03060	0.0786	0.170462	Negative		PERU ' 03924	0.0515	0.0882756	Negative		PERU ' 03016	0.0123	0.0229864	Negative		PERU ' 03029	0.0289	0.0624595	Negative		PERU ' 03321	0.0371	0.0840127	Negative		PERU _ 03727	0.1005	0.219961	Negative		PERU _ 04020	0.0087	0.0186695	Negative		PERU _ 04410	0.1354	0.288269	Negative		PERU _ 04919	0.0319	0.0690028	Negative
Negative Control	0-0.7	ratio		PERU ' 03075	0.0405	0.0878334	Negative		PERU ' 03929	0.0353	0.0605074	Negative		PERU ' 03018	0.0141	0.0263502	Negative		PERU ' 03033	0.0203	0.0438729	Negative		PERU ' 03325	0.0458	0.103714	Negative		PERU _ 03729	0.0904	0.197855	Negative		PERU _ 04023	0.0182	0.0390558	Negative		PERU _ 04419	0.073	0.155418	Negative		PERU _ 04920	0.4267	0.922994	Borderline
				PERU ' 03091	0.166	0.360009	Negative		PERU ' 03937	0.0941	0.161296	Negative		PERU ' 03022	0.0364	0.0680247	Negative		PERU ' 03036	0.0267	0.0577048	Negative		PERU ' 03327	0.1096	0.248188	Negative		PERU _ 03732	0.019	0.0415846	Negative		PERU _ 04026	0.0855	0.183476	Negative		PERU _ 04413	0.0455	0.0968703	Negative		PERU _ 04941	0.146	0.315812	Negative
Based on Quality Control Cerificate provide by Euroimmun				PERU ' 03094	0.3013	0.653437	Negative		PERU ' 03942	0.0424	0.0726774	Negative		PERU ' 03027	0.0362	0.0676509	Negative		PERU ' 03038	0.0505	0.109142	Negative		PERU ' 03333	0.0863	0.195426	Negative		PERU _ 03743	0.0318	0.0695995	Negative		PERU _ 04028	0.0727	0.156009	Negative		PERU _ 04426	0.0314	0.0668512	Negative		PERU _ 04942	0.022	0.0475881	Negative
				PERU ' 03097	0.0287	0.0622425	Negative		PERU ' 03946	0.1078	0.184779	Negative		PERU ' 03030	0.0635	0.118669	Negative		PERU ' 03040	0.2539	0.548736	Negative		PERU ' 03335	0.0259	0.0586504	Negative		PERU _ 03744	0.0337	0.0737579	Negative		PERU _ 04032	0.0723	0.15515	Negative		PERU _ 04428	0.0206	0.0438578	Negative		PERU _ 04921	0.0685	0.148172	Negative
Interpretation				PERU ' 03112	0.0325	0.0704836	Negative		PERU ' 03953	0.5901	1.01148	Borderline		PERU ' 03035	0.0744	0.139039	Negative		PERU ' 03046	0.0662	0.143073	Negative		PERU ' 03340	0.1592	0.360507	Negative		PERU _ 03754	0.0466	0.101992	Negative		PERU _ 04033	0.0258	0.0553648	Negative		PERU _ 04416	0.0354	0.0753673	Negative		PERU _ 04922	0.0173	0.0374216	Negative
				PERU ' 03113	0.0226	0.0490132	Negative		PERU ' 03958	0.1281	0.219575	Negative		PERU ' 03037	0.039	0.0728836	Negative		PERU ' 03052	0.0128	0.0276637	Negative		PERU ' 03354	0.0354	0.080163	Negative		PERU _ 03755	0.07	0.153206	Negative		PERU _ 04034	0.0171	0.0366953	Negative		PERU _ 04423	0.0304	0.0647222	Negative		PERU _ 04923	0.0693	0.149903	Negative
				PERU ' 03115	0.0618	0.134027	Negative		PERU ' 03971	0.0717	0.1229	Negative		PERU ' 03039	0.0235	0.043917	Negative		PERU ' 03058	0.053	0.114545	Negative		PERU ' 03357	0.0619	0.140172	Negative		PERU _ 03756	0.0533	0.116656	Negative		PERU _ 04035	0.0196	0.0420601	Negative		PERU _ 04430	0.0671	0.142857	Negative		PERU _ 04924	0.0168	0.03634	Negative
				PERU ' 03126	0.0765	0.165908	Negative		PERU ' 04002	0.0182	0.0311964	Negative		PERU ' 03043	0.0152	0.0284059	Negative		PERU ' 03061	0.0236	0.051005	Negative		PERU ' 03358	1.6465	3.72849	Positive		PERU _ 03759	0.1971	0.431385	Negative		PERU _ 04037	0.0271	0.0581545	Negative		PERU _ 04437	0.0359	0.0764318	Negative		PERU _ 04926	0.1574	0.340472	Negative
				PERU ' 03134	0.0207	0.0448926	Negative		PERU ' 04025	0.0153	0.0262256	Negative		PERU ' 03049	0.0318	0.0594281	Negative		PERU ' 03063	0.0704	0.15215	Negative		PERU ' 03359	0.0312	0.0706522	Negative		PERU _ 03768	0.0473	0.103524	Negative		PERU _ 04039	0.0375	0.0804721	Negative		PERU _ 04466	0.1112	0.236747	Negative		PERU _ 04927	0.02	0.043262	Negative
				PERU ' 03148	0.0417	0.0904359	Negative		PERU ' 04027	0.1808	0.309907	Negative		PERU ' 03056	0.0444	0.0829751	Negative		PERU ' 03066	0.0614	0.132699	Negative		PERU ' 03362	0.0331	0.0749547	Negative		PERU _ 03771	0.0219	0.0479317	Negative		PERU _ 04044	0.0369	0.0791845	Negative		PERU _ 04469	0.0417	0.0887801	Negative		PERU _ 04887	0.0884	0.191218	Negative
				PERU ' 03164	0.0414	0.0897853	Negative		PERU ' 04045	0.0554	0.0949606	Negative		PERU ' 03059	0.0174	0.0325173	Negative		PERU ' 03068	0.0482	0.104171	Negative		PERU ' 03363	0.4725	1.06997	Borderline		PERU _ 03784	0.0339	0.0741957	Negative		PERU _ 04047	0.0672	0.144206	Negative		PERU _ 04472	0.0277	0.0589738	Negative		PERU _ 04888	0.0736	0.159204	Negative
				PERU ' 03175	0.0225	0.0487964	Negative		PERU ' 04051	0.0188	0.0322249	Negative		PERU ' 03062	0.0649	0.121286	Negative		PERU ' 03070	0.0405	0.0875297	Negative		PERU ' 03367	0.0934	0.211504	Negative		PERU _ 03797	0.0446	0.0976144	Negative		PERU _ 04048	0.0194	0.0416309	Negative		PERU _ 04483	0.0171	0.0364062	Negative		PERU _ 04933	0.061	0.131949	Negative
				PERU ' 03187	0.0122	0.0264585	Negative		PERU ' 04053	0.086	0.147412	Negative		PERU ' 03065	0.229	0.427957	Negative		PERU ' 03076	0.1093	0.236222	Negative		PERU ' 03374	0.0291	0.0658967	Negative		PERU _ 03801	0.0519	0.113592	Negative		PERU _ 04049	0.0848	0.181974	Negative		PERU _ 04488	0.0408	0.086864	Negative		PERU _ 04890	0.0473	0.102315	Negative
				PERU ' 03199	0.0346	0.075038	Negative		PERU ' 04144	0.0488	0.0836476	Negative		PERU ' 03067	0.126	0.23547	Negative		PERU ' 03078	0.1546	0.334126	Negative		PERU ' 03376	0.5515	1.24887	Positive		PERU _ 03805	0.0503	0.11009	Negative		PERU _ 04050	0.0478	0.102575	Negative		PERU _ 04501	0.0316	0.067277	Negative		PERU _ 04935	0.02	0.043262	Negative
				PERU ' 03203	0.0535	0.116027	Negative		PERU ' 04150	0.0185	0.0317107	Negative		PERU ' 03069	0.0588	0.109886	Negative		PERU ' 03081	0.2833	0.612276	Negative		PERU ' 03378	0.0634	0.143569	Negative		PERU _ 03823	0.0913	0.199825	Negative		PERU _ 04052	0.0965	0.207082	Negative		PERU _ 04505	0.0186	0.0395997	Negative		PERU _ 04936	0.0211	0.0456414	Negative
				PERU ' 03207	0.0154	0.0333984	Negative		PERU ' 04154	0.2208	0.378471	Negative		PERU ' 03072	0.0348	0.0650346	Negative		PERU ' 03085	0.0445	0.0961746	Negative		PERU ' 03380	0.0451	0.102129	Negative		PERU _ 03824	0.016	0.0350186	Negative		PERU _ 04135	0.0235	0.0504292	Negative		PERU _ 04509	0.0478	0.101767	Negative		PERU _ 04883	0.0254	0.0549427	Negative
				PERU ' 03214	0.0289	0.0626762	Negative		PERU ' 04161	0.081	0.138841	Negative		PERU ' 03077	0.1068	0.199589	Negative		PERU ' 03089	0.0499	0.107845	Negative		PERU ' 03381	0.2438	0.552083	Negative		PERU _ 03827	0.0692	0.151455	Negative		PERU _ 04137	0.0782	0.167811	Negative		PERU _ 04514	0.0556	0.118373	Negative		PERU _ 04885	0.036	0.0778715	Negative
				PERU ' 03215	0.0346	0.075038	Negative		PERU ' 04163	0.1127	0.193178	Negative		PERU ' 03079	0.023	0.0429826	Negative		PERU ' 03093	0.0343	0.0741301	Negative		PERU ' 03382	0.0513	0.116168	Negative		PERU _ 03836	0.0706	0.15452	Negative		PERU _ 04140	0.0488	0.104721	Negative		PERU _ 04523	0.0799	0.170109	Negative		PERU _ 04892	0.0289	0.0625135	Negative
				PERU ' 03217	0.0358	0.0776404	Negative		PERU ' 04166	0.0177	0.0303394	Negative		PERU ' 03084	0.0731	0.13661	Negative		PERU ' 03096	0.0253	0.0546791	Negative		PERU ' 03388	0.0424	0.0960145	Negative		PERU _ 03837	0.1203	0.263296	Negative		PERU _ 04141	0.1105	0.237124	Negative		PERU _ 04540	0.0528	0.112412	Negative		PERU _ 04893	0.521	1.12697	Positive
				PERU ' 03223	0.0445	0.0965083	Negative		PERU ' 04176	0.0351	0.0601646	Negative		PERU ' 03088	0.0906	0.169314	Negative		PERU ' 03100	0.0677	0.146315	Negative		PERU ' 03391	0.0408	0.0923913	Negative		PERU _ 03838	0.107	0.234187	Negative		PERU _ 04142	0.028	0.0600858	Negative		PERU _ 04495	0.3141	0.668725	Negative		PERU _ 04899	0.0396	0.0856587	Negative
				PERU ' 03224	0.1132	0.2455	Negative		PERU ' 04178	0.0683	0.117072	Negative		PERU ' 03090	0.0797	0.148944	Negative		PERU ' 03102	0.0948	0.204884	Negative		PERU ' 03392	0.0243	0.0550272	Negative		PERU _ 03876	0.0142	0.031079	Negative		PERU _ 04143	0.1674	0.359227	Negative		PERU _ 04566	0.3397	0.723228	Negative		PERU _ 04904	0.1266	0.273848	Negative
				PERU ' 03235	0.0354	0.0767729	Negative		PERU ' 04184	0.0492	0.0843332	Negative		PERU ' 03092	0.112	0.209307	Negative		PERU ' 03109	0.2222	0.480225	Negative		PERU ' 03393	0.138	0.3125	Negative		PERU _ 03877	0.043	0.0941125	Negative		PERU _ 04148	0.0658	0.141202	Negative		PERU _ 04545	0.4683	0.997019	Borderline		PERU _ 04905	0.0364	0.0787368	Negative
				PERU ' 03253	0.1621	0.351551	Negative		PERU ' 04188	0.0922	0.158039	Negative		PERU ' 03101	0.036	0.0672771	Negative		PERU ' 03111	0.0858	0.185433	Negative		PERU ' 03396	0.049	0.11096	Negative		PERU _ 03878	0.0517	0.113154	Negative		PERU _ 04151	0.0586	0.125751	Negative		PERU _ 04551	0.0629	0.133915	Negative		PERU _ 04906	0.063	0.136275	Negative
				PERU ' 03260	2.3065	5.00217	Positive		PERU ' 04204	0.0382	0.0654782	Negative		PERU ' 03105	0.0219	0.0409269	Negative		PERU ' 03116	0.0558	0.120596	Negative		PERU ' 03398	0.0306	0.0692935	Negative		PERU _ 03879	0.035	0.0766032	Negative		PERU _ 04155	0.0438	0.0939914	Negative		PERU _ 04605	0.5204	1.10794	Positive		PERU _ 04907	0.0173	0.0374216	Negative
				PERU ' 03280	0.0177	0.0383865	Negative		PERU ' 04215	0.0762	0.130614	Negative		PERU ' 03110	0.0183	0.0341992	Negative		PERU ' 03120	0.0336	0.0726172	Negative		PERU ' 03399	0.0257	0.0581975	Negative		PERU _ 03883	0.0116	0.0253885	Negative		PERU _ 04158	0.0933	0.200215	Negative		PERU _ 04590	0.0667	0.142006	Negative		PERU _ 04943	0.0403	0.0871728	Negative
				PERU ' 03292	0.0953	0.20668	Negative		PERU ' 04216	0.0056	0.0095989	Negative		PERU ' 03119	0.0574	0.10727	Negative		PERU ' 03122	0.0649	0.140264	Negative		PERU ' 03400	0.1381	0.312726	Negative		PERU _ 03886	0.0602	0.131757	Negative		PERU _ 04159	0.077	0.165236	Negative		PERU _ 04613	0.113	0.240579	Negative		PERU _ 04946	0.0313	0.067705	Negative
				PERU ' 03312	0.0784	0.170028	Negative		PERU ' 04217	0.0531	0.0910182	Negative		PERU ' 03121	0.0382	0.0713885	Negative		PERU ' 03125	0.0703	0.151934	Negative		PERU ' 03402	0.1175	0.266078	Negative		PERU _ 03880	0.0253	0.0553732	Negative		PERU _ 04160	0.1344	0.288412	Negative		PERU _ 04580	0.0845	0.179902	Negative		PERU _ 04954	0.0217	0.0469392	Negative
				PERU ' 03323	0.0076	0.0164823	Negative		PERU ' 04218	0.0627	0.107473	Negative		PERU ' 03124	0.1621	0.302934	Negative		PERU ' 03173	0.0367	0.0793171	Negative		PERU ' 03405	0.0331	0.0749547	Negative		PERU _ 03893	0.0812	0.177719	Negative		PERU _ 04162	0.0121	0.0259657	Negative		PERU _ 04583	0.0212	0.0451352	Negative		PERU _ 04955	0.0385	0.0832793	Negative
				PERU ' 03324	0.0706	0.153112	Negative		PERU ' 04230	0.0809	0.13867	Negative		PERU ' 03128	0.0725	0.135489	Negative		PERU ' 03152	0.242	0.523017	Negative		PERU ' 03406	0.0914	0.206975	Negative		PERU _ 03894	0.1445	0.316262	Negative		PERU _ 04164	0.0632	0.135622	Negative		PERU _ 04593	0.0481	0.102406	Negative		PERU _ 04958	0.023	0.0497512	Negative
				PERU ' 03334	0.0849	0.184125	Negative		PERU ' 04232	0.0395	0.0677065	Negative		PERU ' 03131	0.0561	0.10484	Negative		PERU ' 03156	0.1103	0.238383	Negative		PERU ' 03411	0.088	0.199275	Negative		PERU _ 03895	0.1222	0.267455	Negative		PERU _ 04165	0.0477	0.102361	Negative		PERU _ 04620	0.1711	0.364275	Negative		PERU _ 04952	0.0548	0.118538	Negative
				PERU ' 03350	0.0208	0.0451095	Negative		PERU ' 04234	0.0389	0.0666781	Negative		PERU ' 03136	0.0265	0.0495235	Negative		PERU ' 03159	0.0684	0.147828	Negative		PERU ' 03415	0.1305	0.295516	Negative		PERU _ 03896	0.0843	0.184504	Negative		PERU _ 04168	0.0796	0.170815	Negative		PERU _ 04621	0.0935	0.199063	Negative		PERU _ 04959	0.0203	0.0439109	Negative
				PERU ' 03361	0.0485	0.105183	Negative		PERU ' 04235	0.0571	0.0978745	Negative		PERU ' 03139	0.1532	0.286302	Negative		PERU ' 03162	0.0947	0.204668	Negative		PERU ' 03416	0.0172	0.0389493	Negative		PERU _ 03903	0.028	0.0612826	Negative		PERU _ 04170	0.0204	0.0437768	Negative		PERU _ 04643	0.0662	0.140941	Negative		PERU _ 01396	0.0568	0.122864	Negative
				PERU ' 03379	0.055	0.11928	Negative		PERU ' 04237	0.031	0.0531368	Negative		PERU ' 03142	0.0682	0.127453	Negative		PERU ' 03165	0.0584	0.126216	Negative		PERU ' 03439	0.0869	0.196784	Negative		PERU _ 03905	0.0667	0.145984	Negative		PERU _ 04171	0.131	0.281116	Negative		PERU _ 04644	0.0757	0.161167	Negative		PERU _ 01377	0.0551	0.119187	Negative
				PERU ' 03390	0.09	0.195185	Negative		PERU ' 04298	0.0278	0.0476517	Negative		PERU ' 03146	0.0463	0.0865259	Negative		PERU ' 03167	0.0907	0.196023	Negative		PERU ' 03449	0.0706	0.159873	Negative		PERU _ 03906	0.0513	0.112278	Negative		PERU _ 04172	0.0538	0.115451	Negative		PERU _ 04677	0.0669	0.142431	Negative		PERU _ 01378	0.0584	0.126325	Negative
				PERU ' 03397	0.0568	0.123184	Negative		PERU ' 04317	0.0767	0.131471	Negative		PERU ' 03151	0.0622	0.11624	Negative		PERU ' 03171	0.0365	0.0788848	Negative		PERU ' 03487	0.2055	0.465353	Negative		PERU _ 03907	0.1465	0.320639	Negative		PERU _ 04187	0.0188	0.0403433	Negative		PERU _ 04645	0.0165	0.0351288	Negative		PERU _ 01382	0.177	0.382868	Negative
				PERU ' 03404	0.0213	0.0461939	Negative		PERU ' 04357	0.0993	0.170209	Negative		PERU ' 03154	0.0322	0.0601757	Negative		PERU ' 03127	0.0587	0.126864	Negative		PERU ' 03504	0.0486	0.110054	Negative		PERU _ 03909	0.0279	0.0610637	Negative		PERU _ 04202	0.0218	0.0467811	Negative		PERU _ 04646	0.029	0.0617415	Negative		PERU _ 01383	0.2094	0.452953	Negative
				PERU ' 03476	0.0346	0.075038	Negative		PERU ' 04368	0.0222	0.0380528	Negative		PERU ' 03158	0.0578	0.108017	Negative		PERU ' 03129	0.0544	0.117571	Negative		PERU ' 03505	0.0525	0.118886	Negative		PERU _ 03912	0.0756	0.165463	Negative		PERU _ 04206	0.0339	0.0727468	Negative		PERU _ 04687	0.0236	0.0502448	Negative		PERU _ 01402	0.1055	0.228207	Negative
				PERU ' 03511	0.0466	0.101063	Negative		PERU ' 04390	0.0378	0.0647926	Negative		PERU ' 03160	0.2312	0.432069	Negative		PERU ' 03132	0.0747	0.161444	Negative		PERU ' 03527	0.0329	0.0745018	Negative		PERU _ 03914	0.1544	0.33793	Negative		PERU _ 04209	0.1485	0.31867	Negative		PERU _ 04647	0.0244	0.0519481	Negative		PERU _ 01384	0.0805	0.174129	Negative
				PERU ' 03555	0.0425	0.0921709	Negative		PERU ' 04420	0.1971	0.337847	Negative		PERU ' 03166	0.0174	0.0325173	Negative		PERU ' 03135	0.0928	0.200562	Negative		PERU ' 03536	0.0383	0.0867301	Negative		PERU _ 03916	0.019	0.0415846	Negative		PERU _ 04211	0.1597	0.342704	Negative		PERU _ 04648	0.0154	0.0327869	Negative		PERU _ 01385	0.2957	0.639628	Negative
				PERU ' 03562	0.0446	0.0967252	Negative		PERU ' 04432	1.1857	2.0324	Positive		PERU ' 03170	0.1771	0.330966	Negative		PERU ' 03138	0.1067	0.230603	Negative		PERU ' 03540	0.0928	0.210145	Negative		PERU _ 03917	0.0168	0.0367695	Negative		PERU _ 04214	0.1191	0.255579	Negative		PERU _ 04626	0.1159	0.246753	Negative		PERU _ 01387	0.0258	0.0558079	Negative
				PERU ' 03563	0.088	0.190848	Negative		PERU ' 04438	0.1059	0.181522	Negative		PERU ' 03172	0.0895	0.167258	Negative		PERU ' 03141	0.4563	0.986168	Borderline		PERU ' 03567	0.0178	0.040308	Negative		PERU _ 03918	0.0661	0.144671	Negative		PERU _ 04221	0.0663	0.142275	Negative		PERU _ 04679	0.1143	0.243347	Negative		PERU _ 01388	0.1137	0.245944	Negative
				PERU ' 03566	0.094	0.20386	Negative		PERU ' 04448	0.0314	0.0538224	Negative		PERU ' 03174	0.0685	0.128013	Negative		PERU ' 03144	0.0832	0.179814	Negative		PERU ' 03568	0.0681	0.154212	Negative		PERU _ 03920	0.0426	0.093237	Negative		PERU _ 04222	0.1266	0.271674	Negative		PERU _ 04624	0.0122	0.025974	Negative		PERU _ 01389	0.0229	0.0495349	Negative
				PERU ' 03584	0.049	0.106268	Negative		PERU ' 04459	0.0402	0.0689064	Negative		PERU ' 03177	0.0353	0.065969	Negative		PERU ' 03147	0.0164	0.0354441	Negative		PERU ' 03569	0.0159	0.0360054	Negative		PERU _ 03921	0.018	0.0393959	Negative		PERU _ 04226	0.0481	0.103219	Negative		PERU _ 04629	0.0325	0.0691931	Negative		PERU _ 01393	0.0525	0.113563	Negative
				PERU ' 03588	0.0093	0.0201692	Negative		PERU ' 04463	0.0232	0.0397669	Negative		PERU ' 03182	0.0286	0.053448	Negative		PERU ' 03150	0.1271	0.274692	Negative		PERU ' 03585	0.0172	0.0389493	Negative		PERU _ 03926	0.0802	0.175531	Negative		PERU _ 04227	0.1417	0.304077	Negative		PERU _ 04635	0.0198	0.0421546	Negative		PERU _ 01397	0.0171	0.036989	Negative
				PERU ' 03595	0.059	0.127955	Negative		PERU ' 04468	0.0548	0.0939321	Negative		PERU ' 03186	0.0227	0.042422	Negative		PERU ' 03176	0.0234	0.0505727	Negative		PERU ' 03586	0.115	0.260417	Negative		PERU _ 03927	0.0373	0.0816371	Negative		PERU _ 04228	0.0277	0.0594421	Negative		PERU _ 04653	0.0706	0.150309	Negative		PERU _ 01403	0.0509	0.110102	Negative
				PERU ' 03601	0.0224	0.0485795	Negative		PERU ' 04470	0.0314	0.0538224	Negative		PERU ' 03189	0.0325	0.0607363	Negative		PERU ' 03180	0.0428	0.0925005	Negative		PERU ' 03589	0.062	0.140399	Negative		PERU _ 03928	0.0497	0.108777	Negative		PERU _ 04242	1.2135	2.60408	Positive		PERU _ 04637	0.0218	0.0464126	Negative		PERU _ 01394	0.0147	0.0317975	Negative
				PERU ' 03611	0.0158	0.0342659	Negative		PERU ' 04478	0.108	0.185122	Negative		PERU ' 03195	0.02	0.0373762	Negative		PERU ' 03185	0.0842	0.181975	Negative		PERU ' 03591	0.0218	0.0493659	Negative		PERU _ 03930	0.0142	0.031079	Negative		PERU _ 04243	0.0608	0.130472	Negative		PERU _ 04654	0.0382	0.0813285	Negative		PERU _ 01399	0.0222	0.0480208	Negative
				PERU ' 03613	0.0406	0.0880503	Negative		PERU ' 04490	0.2952	0.505999	Negative		PERU ' 03198	0.0355	0.0663427	Negative		PERU ' 03188	0.0207	0.0447374	Negative		PERU ' 03593	0.0557	0.126132	Negative		PERU _ 03931	0.0183	0.0400525	Negative		PERU _ 04245	0.0147	0.0315451	Negative		PERU _ 04660	0.0308	0.0655738	Negative		PERU _ 01386	0.0257	0.0555916	Negative
				PERU ' 03615	0.07	0.151811	Negative		PERU ' 04494	0.0607	0.104045	Negative		PERU ' 03204	0.0276	0.0515791	Negative		PERU ' 03192	0.0334	0.072185	Negative		PERU ' 03596	0.0291	0.0658967	Negative		PERU _ 03932	0.1443	0.315824	Negative		PERU _ 04246	0.1454	0.312017	Negative		PERU _ 04661	0.0644	0.137109	Negative		PERU _ 01395	0.8634	1.86762	Positive
				PERU ' 03616	0.1018	0.220776	Negative		PERU ' 04500	0.017	0.0291395	Negative		PERU ' 03212	0.0073	0.0136423	Negative		PERU ' 03196	0.0949	0.2051	Negative		PERU ' 03598	0.0916	0.207428	Negative		PERU _ 03934	0.0139	0.0304224	Negative		PERU _ 04268	0.0339	0.0727468	Negative		PERU _ 04669	0.0399	0.0849478	Negative		PERU _ 01390	0.0406	0.0878218	Negative
				PERU ' 03617	0.0378	0.0819779	Negative		PERU ' 04506	0.0474	0.0812479	Negative		PERU ' 03229	0.0517	0.0966175	Negative		PERU ' 03202	0.1147	0.247893	Negative		PERU ' 03599	0.0308	0.0697464	Negative		PERU _ 03938	0.0645	0.141169	Negative		PERU _ 04271	0.057	0.122318	Negative		PERU _ 04676	0.0323	0.0687673	Negative		PERU _ 01401	0.0674	0.145793	Negative
				PERU ' 03618	0.0593	0.128606	Negative		PERU ' 04512	0.1064	0.182379	Negative		PERU ' 03231	0.0645	0.120538	Negative		PERU ' 03205	0.0907	0.196023	Negative		PERU ' 03600	0.0502	0.113678	Negative		PERU _ 03939	0.0398	0.0871088	Negative		PERU _ 04294	0.0468	0.100429	Negative		PERU _ 04688	0.0247	0.0525868	Negative		PERU _ 01391	0.0238	0.0514817	Negative
				PERU ' 03621	0.0355	0.0769898	Negative		PERU ' 04524	0.1557	0.266884	Negative		PERU ' 03245	0.1378	0.257522	Negative		PERU ' 03211	0.0588	0.12708	Negative		PERU ' 03602	0.0554	0.125453	Negative		PERU _ 03940	0.0208	0.0455242	Negative		PERU _ 04306	0.1462	0.313734	Negative		PERU _ 04708	0.0575	0.122419	Negative		PERU _ 01379	0.0688	0.148821	Negative
				PERU ' 03623	0.0353	0.0765561	Negative		PERU ' 04525	0.1397	0.239458	Negative		PERU ' 03247	0.0516	0.0964306	Negative		PERU ' 03213	0.1063	0.229738	Negative		PERU ' 03603	0.0522	0.118207	Negative		PERU _ 03941	0.0343	0.0750711	Negative		PERU _ 04307	0.0179	0.038412	Negative		PERU _ 04707	0.194	0.41303	Negative		PERU _ 01374	0.0328	0.0709496	Negative
				PERU ' 03624	0.4468	0.968987	Borderline		PERU ' 04533	0.0361	0.0618786	Negative		PERU ' 03249	0.0576	0.107643	Negative		PERU ' 03216	0.0284	0.0613789	Negative		PERU ' 03605	0.03	0.0679348	Negative		PERU _ 03943	0.073	0.159772	Negative		PERU _ 04308	0.0156	0.0334764	Negative		PERU _ 04711	0.0874	0.186076	Negative		PERU _ 01376	0.0374	0.0808998	Negative
				PERU ' 03626	0.0248	0.0537844	Negative		PERU ' 04547	0.1388	0.237916	Negative		PERU ' 03251	0.0528	0.0986731	Negative		PERU ' 03228	0.1652	0.357035	Negative		PERU ' 03607	0.0251	0.0568388	Negative		PERU _ 03944	0.0142	0.031079	Negative		PERU _ 04310	0.0759	0.162876	Negative		PERU _ 04685	0.0512	0.109006	Negative		PERU _ 01380	0.1287	0.278391	Negative
				PERU ' 03628	0.0725	0.157233	Negative		PERU ' 04552	0.036	0.0617072	Negative		PERU ' 03255	0.092	0.17193	Negative		PERU ' 03230	0.0302	0.0652691	Negative		PERU ' 03608	0.1025	0.232111	Negative		PERU _ 03945	0.0858	0.187787	Negative		PERU _ 04312	0.0318	0.0682403	Negative		PERU _ 04715	0.098	0.208644	Negative		PERU _ 01398	0.2207	0.477396	Negative
				PERU ' 03629	0.0217	0.0470614	Negative		PERU ' 04591	0.0408	0.0699349	Negative		PERU ' 03257	0.0229	0.0427957	Negative		PERU ' 03232	0.3252	0.702831	Negative		PERU ' 03609	0.0313	0.0708786	Negative		PERU _ 03947	0.0223	0.0488072	Negative		PERU _ 04315	0.0322	0.0690987	Negative		PERU _ 04795	0.0634	0.13498	Negative		PERU _ 04983	0.1041	0.225178	Negative
				PERU ' 03630	1.1989	2.60009	Positive		PERU ' 04592	0.0578	0.0990744	Negative		PERU ' 03259	0.1206	0.225378	Negative		PERU ' 03246	0.0153	0.0330668	Negative		PERU ' 03610	0.0178	0.040308	Negative		PERU _ 03948	0.0497	0.108777	Negative		PERU _ 04316	0.0935	0.200644	Negative		PERU _ 04768	0.0944	0.200979	Negative		PERU _ 04986	0.012	0.0259572	Negative
				PERU ' 03631	0.0203	0.0440252	Negative		PERU ' 04600	0.0443	0.0759342	Negative		PERU ' 03262	0.0396	0.0740049	Negative		PERU ' 03248	0.0586	0.126648	Negative		PERU ' 03620	0.0354	0.080163	Negative		PERU _ 03951	0.1078	0.235938	Negative		PERU _ 04320	0.0181	0.0388412	Negative		PERU _ 04765	0.2442	0.519906	Negative		PERU _ 05000	0.266	0.575384	Negative
				PERU ' 03636	0.0491	0.106484	Negative		PERU ' 04611	0.159	0.27254	Negative		PERU ' 03264	0.0246	0.0459727	Negative		PERU ' 03250	0.0943	0.203804	Negative		PERU ' 03632	0.0378	0.0855978	Negative		PERU _ 03952	0.0186	0.0407091	Negative		PERU _ 04321	0.1778	0.381545	Negative		PERU _ 04750	0.2204	0.469236	Negative		PERU _ 04987	0.0282	0.0609994	Negative
				PERU ' 03645	0.0672	0.145738	Negative		PERU ' 04612	0.1075	0.184265	Negative		PERU ' 03266	0.2096	0.391702	Negative		PERU ' 03252	0.0952	0.205749	Negative		PERU ' 03633	0.057	0.129076	Negative		PERU _ 03954	0.0519	0.113592	Negative		PERU _ 04326	0.048	0.103004	Negative		PERU _ 04747	0.0252	0.0536513	Negative		PERU _ 04971	0.0183	0.0395847	Negative
				PERU ' 03650	0.133	0.288441	Negative		PERU ' 04632	0.0144	0.0246829	Negative		PERU ' 03268	0.0364	0.0680247	Negative		PERU ' 03254	0.2649	0.572509	Negative		PERU ' 03634	0.0696	0.157609	Negative		PERU _ 03955	0.0239	0.052309	Negative		PERU _ 04333	0.0161	0.0345494	Negative		PERU _ 04797	0.1509	0.321269	Negative		PERU _ 05125	0.1152	0.249189	Negative
				PERU ' 03659	0.0192	0.0416396	Negative		PERU ' 04678	0.0655	0.112273	Negative		PERU ' 03270	0.022	0.0411138	Negative		PERU ' 03256	0.0969	0.209423	Negative		PERU ' 03637	0.0597	0.13519	Negative		PERU _ 03956	0.045	0.0984898	Negative		PERU _ 04334	0.0162	0.0347639	Negative		PERU _ 04732	0.0378	0.0804769	Negative		PERU _ 04995	0.0964	0.208523	Negative
				PERU ' 03667	0.1118	0.242464	Negative		PERU ' 04854	0.052	0.0891327	Negative		PERU ' 03272	0.0181	0.0338255	Negative		PERU ' 03258	0.0433	0.0935812	Negative		PERU ' 03640	0.0176	0.0398551	Negative		PERU _ 03957	0.3284	0.718757	Negative		PERU _ 04338	0.0286	0.0613734	Negative		PERU _ 04737	0.0353	0.0751544	Negative		PERU _ 04988	0.0458	0.0990699	Negative
				PERU ' 03672	0.0194	0.0420733	Negative		PERU ' 04908	0.0259	0.0443949	Negative		PERU ' 03274	0.049	0.0915717	Negative		PERU ' 03261	1.8509	4.00022	Positive		PERU ' 03641	0.0387	0.0876359	Negative		PERU _ 03959	0.0301	0.0658787	Negative		PERU _ 04347	0.0219	0.0469957	Negative		PERU _ 04726	0.1145	0.243773	Negative		PERU _ 04992	0.0389	0.0841445	Negative
				PERU ' 03691	0.0156	0.0338321	Negative		PERU ' 04909	0.0253	0.0433665	Negative		PERU ' 03276	0.0291	0.0543824	Negative		PERU ' 03263	0.0365	0.0788848	Negative		PERU ' 03643	0.0319	0.0722373	Negative		PERU _ 03960	0.1179	0.258043	Negative		PERU _ 04348	0.4025	0.863734	Borderline		PERU _ 04727	0.0212	0.0451352	Negative		PERU _ 04993	0.1201	0.259788	Negative
				PERU ' 03701	0.1846	0.400347	Negative		PERU ' 04910	0.0119	0.0203977	Negative		PERU ' 03279	0.1367	0.255466	Negative		PERU ' 03265	0.6276	1.35639	Positive		PERU ' 03644	0.0495	0.112092	Negative		PERU _ 03961	0.0435	0.0952068	Negative		PERU _ 04350	0.0893	0.191631	Negative		PERU _ 04752	0.1174	0.249947	Negative		PERU _ 04998	0.0169	0.0365563	Negative
				PERU ' 03705	0.061	0.132292	Negative		PERU ' 04932	0.0477	0.0817621	Negative		PERU ' 03282	0.0201	0.0375631	Negative		PERU ' 03267	0.0467	0.100929	Negative		PERU ' 03651	0.149	0.337409	Negative		PERU _ 03962	0.0648	0.141825	Negative		PERU _ 04353	0.3654	0.78412	Negative		PERU _ 04809	0.0234	0.049819	Negative		PERU _ 04990	0.0935	0.20225	Negative
				PERU ' 03708	0.0095	0.0206029	Negative		PERU ' 04947	0.0361	0.0618786	Negative		PERU ' 03284	0.058	0.108391	Negative		PERU ' 03269	0.0618	0.133564	Negative		PERU ' 03652	0.0224	0.0507246	Negative		PERU _ 03965	0.0743	0.162618	Negative		PERU _ 04358	0.0159	0.0341202	Negative		PERU _ 04852	0.1495	0.318288	Negative		PERU _ 05124	0.2397	0.518494	Negative
				PERU ' 03709	0.0177	0.0383865	Negative		PERU ' 04951	0.0293	0.0502228	Negative		PERU ' 03286	0.1864	0.348346	Negative		PERU ' 03271	0.0943	0.203804	Negative		PERU ' 03655	0.1072	0.242754	Negative		PERU _ 03966	0.0526	0.115124	Negative		PERU _ 04360	0.0397	0.0851931	Negative		PERU _ 04853	0.0894	0.190334	Negative		PERU _ 04984	0.0196	0.0423967	Negative
				PERU ' 03722	0.0612	0.132726	Negative		PERU ' 04963	0.0783	0.134213	Negative		PERU ' 03288	0.0518	0.0968043	Negative		PERU ' 03273	0.03	0.0648368	Negative		PERU ' 03656	0.1127	0.255208	Negative		PERU _ 03969	0.037	0.0809805	Negative		PERU _ 04361	0.0289	0.0620172	Negative		PERU _ 04849	0.2394	0.509687	Negative		PERU _ 04997	0.0477	0.10318	Negative
				PERU ' 03725	0.0652	0.141401	Negative		PERU ' 04970	0.2134	0.365787	Negative		PERU ' 03290	0.035	0.0654083	Negative		PERU ' 03275	0.0457	0.0987681	Negative		PERU ' 03660	0.1432	0.324275	Negative		PERU _ 03970	0.0179	0.0391771	Negative		PERU _ 04365	0.0262	0.0562232	Negative		PERU _ 04855	0.0364	0.0774963	Negative		PERU _ 04960	0.0271	0.0586199	Negative
				PERU ' 03738	0.0432	0.093689	Negative		PERU ' 04989	0.0555	0.095132	Negative		PERU ' 03294	0.0143	0.026724	Negative		PERU ' 03277	0.0812	0.175492	Negative		PERU ' 03664	0.0648	0.146739	Negative		PERU _ 03988	0.3576	0.782666	Negative		PERU _ 04366	0.0485	0.104077	Negative		PERU _ 04856	0.0259	0.0551416	Negative		PERU _ 04996	0.0226	0.048886	Negative
				PERU ' 03745	0.042	0.0910865	Negative		PERU ' 04994	0.0238	0.0407953	Negative		PERU ' 03296	0.1058	0.19772	Negative		PERU ' 03281	0.5632	1.2172	Positive		PERU ' 03665	0.367	0.831069	Borderline		PERU _ 03990	0.0606	0.132633	Negative		PERU _ 04367	0.0183	0.0392704	Negative		PERU _ 04857	0.0094	0.0200128	Negative		PERU _ 04999	0.104	0.224962	Negative
				PERU ' 03781	0.0508	0.110171	Negative		PERU ' 05132	0.0377	0.0646212	Negative		PERU ' 03298	0.1035	0.193422	Negative		PERU ' 03283	0.1893	0.40912	Negative		PERU ' 03666	0.0316	0.071558	Negative		PERU _ 03994	0.055	0.120376	Negative		PERU _ 04369	0.3201	0.68691	Negative		PERU _ 04860	0.0201	0.0427933	Negative		PERU _ 04966	0.0829	0.179321	Negative
				PERU ' 03782	0.2269	0.492084	Negative		PERU ' 01375	0.0501	0.0858759	Negative		PERU ' 03303	0.0326	0.0609232	Negative		PERU ' 03285	0.1131	0.244435	Negative		PERU ' 03668	0.0321	0.0726902	Negative		PERU _ 03995	0.4754	1.04049	Borderline		PERU _ 04371	0.0439	0.094206	Negative		PERU _ 04872	0.066	0.140515	Negative		PERU _ 04967	0.0692	0.149686	Negative
				PERU ' 03798	0.0192	0.0416396	Negative		PERU ' 01381	0.0313	0.053651	Negative		PERU ' 03305	0.4153	0.776117	Negative		PERU ' 03287	0.0324	0.0700238	Negative		PERU ' 03669	0.0227	0.051404	Negative		PERU _ 03996	0.0276	0.0604071	Negative		PERU _ 04373	0.4366	0.93691	Borderline		PERU _ 04862	0.0263	0.0559932	Negative		PERU _ 04968	0.0416	0.0899849	Negative
				PERU ' 03817	0.0369	0.080026	Negative		PERU ' 01392	0.0509	0.0872472	Negative		PERU ' 03307	0.255	0.476546	Negative		PERU ' 03289	0.0513	0.110871	Negative		PERU ' 03670	0.0345	0.078125	Negative		PERU _ 03997	0.0321	0.0702561	Negative		PERU _ 04374	0.0148	0.0317597	Negative		PERU _ 04863	0.1418	0.301895	Negative		PERU _ 05129	0.2941	0.636167	Negative
				PERU ' 03818	0.0166	0.0360009	Negative		PERU ' 01400	0.0374	0.064107	Negative		PERU ' 03309	0.3427	0.640441	Negative		PERU ' 03291	0.0488	0.105468	Negative		PERU ' 03671	0.1932	0.4375	Negative		PERU _ 03998	0.0956	0.209236	Negative		PERU _ 04376	0.0214	0.0459227	Negative		PERU _ 04865	0.0527	0.112199	Negative		PERU _ 05130	0.0109	0.0235778	Negative
				PERU ' 03822	0.053	0.114943	Negative		PERU ' 03343	0.0823	0.14107	Negative		PERU ' 03315	0.0434	0.0811063	Negative		PERU ' 03293	0.071	0.153447	Negative		PERU ' 03673	0.0281	0.0636322	Negative		PERU _ 03999	0.0478	0.104618	Negative		PERU _ 04377	0.1272	0.272961	Negative		PERU _ 04866	0.0241	0.0513093	Negative		PERU _ 05123	0.0229	0.0495349	Negative
				PERU ' 03828	0.0203	0.0440252	Negative		PERU ' 03004	0.0349	0.0598217	Negative		PERU ' 03317	0.0297	0.0555036	Negative		PERU ' 03295	0.447	0.966069	Borderline		PERU ' 03674	0.0305	0.069067	Negative		PERU _ 04001	0.0646	0.141388	Negative		PERU _ 04379	0.0177	0.0379828	Negative		PERU _ 04867	0.1071	0.228018	Negative		PERU _ 05128	0.0194	0.0419641	Negative
				PERU ' 03848	0.0861	0.186727	Negative		PERU ' 03347	0.0192	0.0329105	Negative		PERU ' 03319	0.0301	0.0562512	Negative		PERU ' 03297	0.0243	0.0525178	Negative		PERU ' 03675	0.0737	0.166893	Negative		PERU _ 04003	0.0121	0.0264828	Negative		PERU _ 04380	0.0278	0.0596567	Negative		PERU _ 04870	0.0367	0.078135	Negative		PERU _ 05126	0.0411	0.0889033	Negative
				PERU ' 03857	0.0436	0.0945565	Negative		PERU ' 03012	0.0319	0.0546795	Negative		PERU ' 03322	0.0389	0.0726967	Negative		PERU ' 03300	0.2147	0.464016	Negative		PERU ' 03679	0.065	0.147192	Negative		PERU _ 04004	0.0556	0.12169	Negative		PERU _ 04384	0.0907	0.194635	Negative		PERU _ 04871	0.0164	0.0349159	Negative		PERU _ 05127	0.0609	0.131733	Negative
				PERU ' 03862	0.0308	0.0667968	Negative		PERU ' 03017	0.0215	0.0368529	Negative		PERU ' 03326	0.0754	0.140908	Negative		PERU ' 03304	0.0223	0.0481954	Negative		PERU ' 03695	0.0265	0.0600091	Negative		PERU _ 04005	0.0379	0.0829503	Negative		PERU _ 04395	0.036	0.0772532	Negative		PERU _ 04861	0.0396	0.0843091	Negative		PERU _ 05131	0.0353	0.0763573	Negative
				PERU ' 03865	0.0547	0.118629	Negative		PERU ' 03341	0.03	0.0514227	Negative		PERU ' 03330	0.0506	0.0945618	Negative		PERU ' 03306	0.0125	0.0270153	Negative		PERU ' 03704	0.0816	0.184783	Negative		PERU _ 04009	0.0442	0.0967389	Negative		PERU _ 04397	0.0139	0.0298283	Negative		PERU _ 04873	0.0361	0.0768576	Negative		PERU _ 01403	0.0479	0.103612	Negative
				PERU ' 03875	0.0336	0.0728692	Negative		PERU ' 03021	0.0236	0.0404525	Negative		PERU ' 03331	0.0407	0.0760605	Negative		PERU ' 03308	0.0183	0.0395505	Negative		PERU ' 03712	0.0172	0.0389493	Negative		PERU _ 04011	0.0555	0.121471	Negative		PERU _ 04443	0.0955	0.204936	Negative		PERU _ 04875	0.0251	0.0534384	Negative		PERU _ 01394	0.0282	0.0609994	Negative
				PERU ' 03892	0.1997	0.433095	Negative		PERU ' 03345	1.7264	2.9592	Positive		PERU ' 03332	0.0297	0.0555036	Negative		PERU ' 03310	0.0227	0.0490599	Negative		PERU ' 03713	0.0386	0.0874094	Negative		PERU _ 04014	0.0632	0.138323	Negative		PERU _ 04455	0.0676	0.145064	Negative		PERU _ 04911	0.0268	0.0570577	Negative		PERU _ 01399	0.0315	0.0681376	Negative
				PERU ' 03007	0.0675	0.146389	Negative		PERU ' 03351	0.0451	0.0773055	Negative		PERU ' 03339	0.0607	0.113437	Negative		PERU ' 03311	0.0818	0.176788	Negative		PERU ' 03716	0.0494	0.111866	Negative		PERU _ 04016	0.0764	0.167214	Negative		PERU _ 04460	0.0279	0.0598712	Negative		PERU _ 04912	0.0199	0.0423675	Negative		PERU _ 01386	0.0267	0.0577547	Negative
				Calibrator	0.4611	1	Valid		Calibrator	0.5834	1	Valid		Calibrator	0.5351	1	Valid		Calibrator	0.4627	1	Valid		Calibrator	0.4416	1	Valid		Calibrator	0.4569	1	Valid		Calibrator	0.466	1	Valid		Calibrator	0.4697	1	Valid		Calibrator	0.4623	1	Valid
				Negative	0.0125	0.0271091	Valid		Negative	0.0149	0.0255399	Valid		Negative	0.0158	0.0295272	Valid		Negative	0.013	0.028096	Valid		Negative	0.0145	0.0328351	Valid		Negative	0.0124	0.0271394	Valid		Negative	0.0165	0.0354077	Valid		Negative	0.0146	0.0310837	Valid		Negative	0.0143	0.0309323	Valid
				Positiv	0.962	2.08632	Valid		Positiv	1.2467	2.13696	Valid		Positiv	0.926	1.73052	Valid		Positive	0.8852	1.91312	Valid		Positive	1.0265	2.3245	Valid		Positive	0.9988	2.18604	Valid		Positive	0.8218	1.76352	Valid		Positive	1.1947	2.54354	Valid		Positive	0.9887	2.13865	Valid

## Sheet: IgG_hanta_results
Lot number	E220822AY			Plate 1 ID	OD	Ratio	Result		Plate 2 ID	OD	Ratio	Result		Plate 3 ID	OD	Ratio	Result		Plate 4 ID	OD	Ratio	Result		Plate 5 ID	OD	Ratio	Result		Plate 6 ID	OD	Ratio	Result		Plate 7 ID	OD	Ratio	Result		Plate 8 ID	OD	Ratio	Result		Plate 9 ID	OD	Ratio	Result
Quality control				PERU ' 03001	0.0383	0.161877	Negative		PERU ' 03897	0.1338	0.509909	Negative		PERU ' 02002	0.0759	0.287936	Negative		PERU ' 02008	0.108	0.448133	Negative		PERU ' 02119	0.074	0.292837	Negative		PERU ' 02237	0.0766	0.292366	Negative		PERU ' 01808	0.052	0.222412	Negative		PERU ' 01921	0.025	0.0957488	Negative		PERU ' 02398	0.0668	0.301308	Negative
Item	Valid range			PERU ' 03003	0.0609	0.257396	Negative		PERU ' 03910	0.0738	0.28125	Negative		PERU ' 02003	0.4452	1.68892	Positive		PERU ' 02009	0.0476	0.19751	Negative		PERU ' 02120	0.0914	0.361694	Negative		PERU ' 02238	0.0141	0.0538168	Negative		PERU ' 01809	0.1238	0.529512	Negative		PERU ' 01922	0.041	0.157028	Negative		PERU ' 02400	0.0498	0.224628	Negative
Calibrator	>0.140	OD		PERU ' 03011	0.2237	0.945478	Borderline		PERU ' 03911	0.16	0.609756	Negative		PERU ' 02004	0.0426	0.161608	Negative		PERU ' 02010	0.1427	0.592116	Negative		PERU ' 02121	0.0573	0.226751	Negative		PERU ' 02239	0.0226	0.0862595	Negative		PERU ' 01810	0.118	0.504705	Negative		PERU ' 01925	0.0437	0.167369	Negative		PERU ' 02401	0.0455	0.205232	Negative
Positive Control	1.2-2.9	ratio		PERU ' 03060	0.0976	0.412511	Negative		PERU ' 03924	0.0375	0.142912	Negative		PERU ' 02005	0.1746	0.662367	Negative		PERU ' 02011	0.0462	0.191701	Negative		PERU ' 02122	0.0407	0.161061	Negative		PERU ' 02240	0.0478	0.182443	Negative		PERU ' 01811	0.0327	0.139863	Negative		PERU ' 01926	0.0295	0.112984	Negative		PERU ' 02403	0.0229	0.103293	Negative
Negative Control	0-0.7	ratio		PERU ' 03075	0.0495	0.209214	Negative		PERU ' 03929	0.115	0.438262	Negative		PERU ' 02006	0.0337	0.127845	Negative		PERU ' 02012	0.0185	0.0767635	Negative		PERU ' 02123	0.0817	0.323308	Negative		PERU ' 02241	0.0267	0.101908	Negative		PERU ' 01812	0.0535	0.228828	Negative		PERU ' 01927	0.1556	0.59594	Negative		PERU ' 02407	0.1075	0.484889	Negative
				PERU ' 03091	0.0459	0.193998	Negative		PERU ' 03937	1.392	5.30488	Positive		PERU ' 02007	0.0241	0.0914264	Negative		PERU ' 02013	0.0592	0.245643	Negative		PERU ' 02124	0.0709	0.28057	Negative		PERU ' 02244	0.0427	0.162977	Negative		PERU ' 01813	0.04	0.171086	Negative		PERU ' 01928	0.0475	0.181923	Negative		PERU ' 02414	0.0272	0.122688	Negative
Based on Quality Control Cerificate provide by Euroimmun				PERU ' 03094	0.0433	0.183009	Negative		PERU ' 03942	0.1602	0.610518	Negative		PERU _ 04373	0.0437	0.165781	Negative		PERU ' 02014	0.0735	0.304979	Negative		PERU ' 02125	0.031	0.122675	Negative		PERU ' 02245	0.0671	0.256107	Negative		PERU ' 01814	0.1045	0.446963	Negative		PERU ' 01929	0.0284	0.108771	Negative		PERU ' 02416	0.0554	0.249887	Negative
				PERU ' 03097	0.0232	0.0980558	Negative		PERU ' 03946	0.0701	0.267149	Negative		PERU _ 04348	0.086	0.326252	Negative		PERU ' 02015	0.1174	0.487137	Negative		PERU ' 02126	0.0225	0.0890384	Negative		PERU ' 02246	0.06	0.229008	Negative		PERU ' 01815	0.0955	0.408469	Negative		PERU ' 01930	0.188	0.720031	Negative		PERU ' 02421	0.0175	0.0789355	Negative
Interpretation				PERU ' 03112	0.0717	0.303043	Negative		PERU ' 03953	0.0839	0.319741	Negative		PERU _ 04242	0.0747	0.283384	Negative		PERU ' 02016	0.0446	0.185062	Negative		PERU ' 02127	0.0352	0.139296	Negative		PERU ' 02247	0.1647	0.628626	Negative		PERU ' 01816	0.0341	0.145851	Negative		PERU ' 01931	0.0297	0.11375	Negative		PERU ' 02422	0.0261	0.117727	Negative
				PERU ' 03113	0.0429	0.181319	Negative		PERU ' 03958	0.0994	0.378811	Negative		PERU _ 03995	0.1365	0.51783	Negative		PERU ' 02017	0.0298	0.123651	Negative		PERU ' 02128	0.0216	0.0854769	Negative		PERU ' 02248	0.0759	0.289695	Negative		PERU ' 01817	0.0398	0.170231	Negative		PERU ' 01932	0.0448	0.171582	Negative		PERU ' 02430	0.0302	0.13622	Negative
				PERU ' 03115	0.0217	0.091716	Negative		PERU ' 03971	0.0474	0.18064	Negative		PERU ' 03665	0.0803	0.304628	Negative		PERU ' 02018	0.0483	0.200415	Negative		PERU ' 02129	0	0	Negative		PERU ' 02249	0.1244	0.474809	Negative		PERU ' 01818	0.5033	2.15269	Positivo		PERU ' 01933	0.0467	0.178859	Negative		PERU ' 02431	0.0443	0.19982	Negative
				PERU ' 03126	0.1053	0.445055	Negative		PERU ' 04002	0.1039	0.39596	Negative		PERU ' 03376	0.074	0.280728	Negative		PERU ' 02019	0.099	0.410788	Negative		PERU ' 02130	0.059	0.233478	Negative		PERU ' 02250	0.0828	0.316031	Negative		PERU ' 01819	0.0192	0.0821215	Negative		PERU ' 01934	0.0371	0.142091	Negative		PERU ' 02432	0.0916	0.413171	Negative
				PERU ' 03134	0.132	0.557904	Negative		PERU ' 04025	0.0368	0.140244	Negative		PERU ' 03363	0.1686	0.639605	Negative		PERU ' 02020	0.0278	0.115353	Negative		PERU ' 02131	0.0377	0.149189	Negative		PERU ' 02251	0.0946	0.361069	Negative		PERU ' 01820	0.0246	0.105218	Negative		PERU ' 01935	0.0283	0.108388	Negative		PERU ' 02433	0.0234	0.105548	Negative
				PERU ' 03148	0.1503	0.635249	Negative		PERU ' 04027	0.1308	0.498476	Negative		PERU ' 03358	0.0871	0.330425	Negative		PERU ' 02021	0.1034	0.429046	Negative		PERU ' 02132	0.0205	0.0811239	Negative		PERU ' 02252	0.018	0.0687023	Negative		PERU ' 01821	0.0482	0.206159	Negative		PERU ' 01938	0.0609	0.233244	Negative		PERU ' 02435	0.0138	0.0622463	Negative
				PERU ' 03164	0.097	0.409975	Negative		PERU ' 04045	0.0571	0.217607	Negative		PERU ' 03059	0.0641	0.243171	Negative		PERU ' 02022	0.0286	0.118672	Negative		PERU ' 02133	0.0638	0.252473	Negative		PERU ' 02255	0.0453	0.172901	Negative		PERU ' 01822	0.0314	0.134303	Negative		PERU ' 01940	0.0461	0.176561	Negative		PERU ' 02438	0.0918	0.414073	Negative
				PERU ' 03175	0.0282	0.119189	Negative		PERU ' 04051	0.0336	0.128049	Negative		PERU ' 03062	0.063	0.238998	Negative		PERU ' 02023	0.2622	1.08797	Borderline		PERU ' 02134	0.0402	0.159082	Negative		PERU ' 02256	0.1639	0.625573	Negative		PERU ' 01823	0.0277	0.118477	Negative		PERU ' 01941	0.0752	0.288012	Negative		PERU ' 02439	0.0985	0.444294	Negative
				PERU ' 03187	0.0514	0.217244	Negative		PERU ' 04053	0.1567	0.59718	Negative		PERU ' 03065	0.203	0.770106	Negative		PERU ' 02024	0.0582	0.241494	Negative		PERU ' 02135	0.0254	0.100514	Negative		PERU ' 02257	0.2228	0.850382	Borderline		PERU ' 01824	0.0325	0.139008	Negative		PERU ' 01943	0.0991	0.379548	Negative		PERU ' 02440	0.0429	0.193505	Negative
				PERU ' 03199	0.2291	0.968301	Borderline		PERU ' 04144	0.0519	0.19779	Negative		PERU ' 03067	0.0876	0.332322	Negative		PERU ' 02025	0.0369	0.153112	Negative		PERU ' 02136	0.0337	0.13336	Negative		PERU ' 02258	0.0717	0.273664	Negative		PERU ' 01825	0.0446	0.190761	Negative		PERU ' 01944	0.1676	0.6419	Negative		PERU ' 02441	0.0324	0.146143	Negative
				PERU ' 03203	0.0358	0.15131	Negative		PERU ' 04150	0.0876	0.333841	Negative		PERU ' 03069	0.0341	0.129363	Negative		PERU ' 02026	0.1232	0.511203	Negative		PERU ' 02137	0.0434	0.171745	Negative		PERU ' 02259	0.0282	0.107634	Negative		PERU ' 01826	0.129	0.551754	Negative		PERU ' 01945	0.3969	1.52011	Positive		PERU ' 02708	0.0296	0.133514	Negative
				PERU ' 03207	0.0609	0.257396	Negative		PERU ' 04154	0.0601	0.22904	Negative		PERU ' 03072	0.0828	0.314112	Negative		PERU ' 02027	0.0301	0.124896	Negative		PERU ' 02138	0.1468	0.580926	Negative		PERU ' 02260	0.0719	0.274427	Negative		PERU ' 01827	0.0788	0.33704	Negative		PERU ' 01946	0.1481	0.567216	Negative		PERU ' 02709	0.0433	0.195309	Negative
				PERU ' 03214	0.0226	0.0955199	Negative		PERU ' 04161	0.0628	0.239329	Negative		PERU ' 03077	0.2513	0.953338	Borderline		PERU ' 02028	0.0354	0.146888	Negative		PERU ' 02139	0.3028	1.19826	Positive		PERU ' 02261	0.0369	0.14084	Negative		PERU ' 01828	0.0784	0.335329	Negative		PERU ' 01947	0.1507	0.577173	Negative		PERU ' 02710	0.0248	0.111863	Negative
				PERU ' 03215	0.0239	0.101014	Negative		PERU ' 04163	0.0235	0.0895579	Negative		PERU ' 03079	0.1045	0.396434	Negative		PERU ' 02029	0.0319	0.132365	Negative		PERU ' 02140	0.033	0.13059	Negative		PERU ' 02264	0.0573	0.218702	Negative		PERU ' 01829	0.049	0.209581	Negative		PERU ' 01948	0.1605	0.614707	Negative		PERU ' 02711	0.0497	0.224177	Negative
				PERU ' 03217	0.0318	0.134404	Negative		PERU ' 04166	0.0682	0.259909	Negative		PERU ' 03084	0.0692	0.262519	Negative		PERU ' 02030	0.0897	0.372199	Negative		PERU ' 02141	0.0816	0.322913	Negative		PERU ' 02267	0.024	0.0916031	Negative		PERU ' 01830	0.0395	0.168948	Negative		PERU ' 01949	0.0262	0.100345	Negative		PERU ' 02712	0.0331	0.149301	Negative
				PERU ' 03223	0.0862	0.364328	Negative		PERU ' 04176	0.0796	0.303354	Negative		PERU ' 03088	0.0405	0.153642	Negative		PERU ' 02031	0.0637	0.264315	Negative		PERU ' 02142	0.0225	0.0890384	Negative		PERU ' 02269	0.0533	0.203435	Negative		PERU ' 01831	0.1826	0.781009	Negative		PERU ' 01950	0.0585	0.224052	Negative		PERU ' 02713	0.0736	0.33198	Negative
				PERU ' 03224	0.0511	0.215976	Negative		PERU ' 04178	0.0586	0.223323	Negative		PERU ' 03090	0.0644	0.24431	Negative		PERU ' 02032	0.1288	0.53444	Negative		PERU ' 02143	0.0769	0.304313	Negative		PERU ' 02270	0.0842	0.321374	Negative		PERU ' 01832	0.0506	0.216424	Negative		PERU ' 01951	0.0591	0.22635	Negative		PERU ' 02714	0.0249	0.112314	Negative
				PERU ' 03235	0.0405	0.171175	Negative		PERU ' 04184	0.0833	0.317454	Negative		PERU ' 03092	0.0339	0.128604	Negative		PERU ' 02033	0.0164	0.0680498	Negative		PERU ' 02145	0.0535	0.211713	Negative		PERU ' 02271	0.1209	0.46145	Negative		PERU ' 01833	0.0799	0.341745	Negative		PERU ' 01952	0.0527	0.201838	Negative		PERU ' 02715	0.0601	0.271087	Negative
				PERU ' 03253	0.0307	0.129755	Negative		PERU ' 04188	0.067	0.255335	Negative		PERU ' 03101	0.1171	0.444234	Negative		PERU ' 02035	0.0474	0.19668	Negative		PERU ' 02146	0.0439	0.173724	Negative		PERU ' 02280	0.0247	0.0942748	Negative		PERU ' 01834	0.1048	0.448246	Negative		PERU ' 01953	0.0421	0.161241	Negative		PERU ' 02716	0.0399	0.179973	Negative
				PERU ' 03260	0.3458	1.46154	Positive		PERU ' 04204	0.0274	0.104421	Negative		PERU ' 03105	0.1334	0.50607	Negative		PERU ' 02036	0.2493	1.03444	Borderline		PERU ' 02147	0.0265	0.104867	Negative		PERU ' 02281	0.0628	0.239695	Negative		PERU ' 01835	0.2678	1.14542	Positivo		PERU ' 01954	0.0622	0.238223	Negative		PERU ' 02717	0.0665	0.299955	Negative
				PERU ' 03280	0.0287	0.121302	Negative		PERU ' 04215	0.0527	0.200838	Negative		PERU ' 03110	0.0706	0.26783	Negative		PERU ' 02037	0.0214	0.0887967	Negative		PERU ' 02148	0.0696	0.275425	Negative		PERU ' 02282	0.1934	0.738168	Negative		PERU ' 01836	0.0627	0.268178	Negative		PERU ' 01955	0.0984	0.376867	Negative		PERU ' 02718	0.0281	0.126748	Negative
				PERU ' 03292	0.0179	0.0756551	Negative		PERU ' 04216	0.0438	0.166921	Negative		PERU ' 03119	0.1127	0.427542	Negative		PERU ' 02038	0.0252	0.104564	Negative		PERU ' 02149	0.1577	0.62406	Negative		PERU ' 02283	0.0958	0.365649	Negative		PERU ' 01837	0.0502	0.214713	Negative		PERU ' 01956	0.0298	0.114133	Negative		PERU ' 02719	0.0328	0.147948	Negative
				PERU ' 03312	0.0172	0.0726965	Negative		PERU ' 04217	0.0542	0.206555	Negative		PERU ' 03121	0.0566	0.214719	Negative		PERU ' 02039	0.0226	0.0937759	Negative		PERU ' 02150	0.1831	0.724575	Negative		PERU ' 02287	0.0245	0.0935115	Negative		PERU ' 01838	0.0726	0.310522	Negative		PERU ' 01957	0.0385	0.147453	Negative		PERU ' 02720	0.0837	0.377537	Negative
				PERU ' 03323	0.0642	0.271344	Negative		PERU ' 04218	0.0359	0.136814	Negative		PERU ' 03124	0.0207	0.0785281	Negative		PERU ' 02040	0.1335	0.553942	Negative		PERU ' 02152	0.0334	0.132173	Negative		PERU ' 02290	0.0565	0.215649	Negative		PERU ' 01839	0.0392	0.167665	Negative		PERU ' 01958	0.0806	0.308694	Negative		PERU ' 02721	0.0391	0.176364	Negative
				PERU ' 03324	0.0822	0.347422	Negative		PERU ' 04230	0.0618	0.235518	Negative		PERU ' 03128	0.0848	0.3217	Negative		PERU ' 02041	0.0663	0.275104	Negative		PERU ' 02153	0.0388	0.153542	Negative		PERU ' 02291	0.0394	0.150382	Negative		PERU ' 01840	0.0941	0.402481	Negative		PERU ' 01960	0.0217	0.0831099	Negative		PERU ' 02722	0.1467	0.661705	Negative
				PERU ' 03334	0.0267	0.112849	Negative		PERU ' 04232	0.0562	0.214177	Negative		PERU ' 03131	0.0455	0.17261	Negative		PERU ' 02043	0.0248	0.102905	Negative		PERU ' 02154	0.0828	0.327661	Negative		PERU ' 02292	0.06	0.229008	Negative		PERU ' 01841	0.0561	0.239949	Negative		PERU ' 01962	0.0727	0.278437	Negative		PERU ' 02723	0.0522	0.235453	Negative
				PERU ' 03350	0.0483	0.204142	Negative		PERU ' 04234	0.0821	0.312881	Negative		PERU ' 03136	0.4316	1.63733	Positive		PERU ' 02045	0.1596	0.662241	Negative		PERU ' 02155	0.0251	0.0993273	Negative		PERU ' 02299	0.019	0.0725191	Negative		PERU ' 01842	0.081	0.34645	Negative		PERU ' 01964	0.0293	0.112218	Negative		PERU ' 02724	0.0397	0.179071	Negative
				PERU ' 03361	0.5474	2.31361	Positive		PERU ' 04235	0.0609	0.232088	Negative		PERU ' 03139	0.03	0.113809	Negative		PERU ' 02047	0.055	0.228216	Negative		PERU ' 02157	0.038	0.150376	Negative		PERU ' 02300	0.0427	0.162977	Negative		PERU ' 01843	0.0284	0.121471	Negative		PERU ' 01965	0.0386	0.147836	Negative		PERU ' 02725	0.0327	0.147497	Negative
				PERU ' 03379	0.1496	0.632291	Negative		PERU ' 04237	0.0836	0.318598	Negative		PERU ' 03142	0.0477	0.180956	Negative		PERU ' 02048	0.0788	0.326971	Negative		PERU ' 02158	0.0259	0.102493	Negative		PERU ' 02301	0.175	0.667939	Negative		PERU ' 01844	0.0347	0.148417	Negative		PERU ' 01966	0.0245	0.0938338	Negative		PERU ' 02726	0.0587	0.264772	Negative
				PERU ' 03390	0.038	0.160609	Negative		PERU ' 04298	0.0775	0.295351	Negative		PERU ' 03146	0.0829	0.314492	Negative		PERU ' 02049	0.0278	0.115353	Negative		PERU ' 02159	0.0188	0.0743965	Negative		PERU ' 02302	0.0788	0.300763	Negative		PERU ' 01845	0.135	0.577417	Negative		PERU ' 01967	0.0411	0.157411	Negative		PERU ' 02727	0.026	0.117276	Negative
				PERU ' 03397	0.0411	0.173711	Negative		PERU ' 04317	0.0347	0.132241	Negative		PERU ' 03151	0.113	0.42868	Negative		PERU ' 02050	0.0328	0.1361	Negative		PERU ' 02160	0.2302	0.910962	Borderline		PERU ' 02303	0.0354	0.135115	Negative		PERU ' 01846	0.1194	0.510693	Negative		PERU ' 01968	0.0319	0.122175	Negative		PERU ' 02728	0.0298	0.134416	Negative
				PERU ' 03404	0.2648	1.11919	Positive		PERU ' 04357	0.024	0.0914634	Negative		PERU ' 03154	0.0168	0.0637329	Negative		PERU ' 02051	0.0297	0.123237	Negative		PERU ' 02161	0.0512	0.202612	Negative		PERU ' 02306	0.0817	0.311832	Negative		PERU ' 01847	0.0709	0.303251	Negative		PERU ' 01969	0.0417	0.159709	Negative		PERU ' 02729	0.0401	0.180875	Negative
				PERU ' 03476	0.047	0.198648	Negative		PERU ' 04368	0.0463	0.176448	Negative		PERU ' 03158	0.0524	0.198786	Negative		PERU ' 02052	0.0473	0.196266	Negative		PERU ' 02162	0.0436	0.172537	Negative		PERU ' 02307	0.0528	0.201527	Negative		PERU ' 01848	0.0362	0.154833	Negative		PERU ' 01970	0.0456	0.174646	Negative		PERU ' 02730	0.0779	0.351376	Negative
				PERU ' 03511	0.056	0.236686	Negative		PERU ' 04390	0.0551	0.209985	Negative		PERU ' 03160	0.0462	0.175266	Negative		PERU ' 02053	0.0323	0.134025	Negative		PERU ' 02163	0.081	0.320538	Negative		PERU ' 02308	0.0614	0.234351	Negative		PERU ' 01849	0.0338	0.144568	Negative		PERU ' 01971	0.1508	0.577556	Negative		PERU ' 02731	0.0949	0.428056	Negative
				PERU ' 03555	0.0285	0.120456	Negative		PERU ' 04420	0.1637	0.623857	Negative		PERU ' 03166	0.1205	0.457132	Negative		PERU ' 02054	0.035	0.145228	Negative		PERU ' 02166	0.082	0.324495	Negative		PERU ' 02310	0.2434	0.929008	Borderline		PERU ' 01850	0.0735	0.314371	Negative		PERU ' 01972	0.085	0.325546	Negative		PERU ' 02732	0.0268	0.120884	Negative
				PERU ' 03562	0.4632	1.95773	Positive		PERU ' 04432	0.0865	0.329649	Negative		PERU ' 03170	0.0302	0.114568	Negative		PERU ' 02055	0.0299	0.124066	Negative		PERU ' 02167	0.7082	2.80253	Positive		PERU ' 02311	0.2789	1.0645	Borderline		PERU ' 01851	0.0262	0.112062	Negative		PERU ' 01973	0.0377	0.144389	Negative		PERU ' 02733	0.1496	0.674786	Negative
				PERU ' 03563	0.0873	0.368977	Negative		PERU ' 04438	0.0899	0.342607	Negative		PERU ' 03172	0.037	0.140364	Negative		PERU ' 02056	0.0277	0.114938	Negative		PERU ' 02169	0.0781	0.309062	Negative		PERU ' 02312	0.0782	0.298473	Negative		PERU ' 01852	0.1218	0.520958	Negative		PERU ' 01974	0.0211	0.0808119	Negative		PERU ' 02734	0.1854	0.836265	Borderline
				PERU ' 03566	0.0361	0.152578	Negative		PERU ' 04448	0.0997	0.379954	Negative		PERU ' 03174	0.0287	0.108877	Negative		PERU ' 02057	0.1216	0.504564	Negative		PERU ' 02170	0.0411	0.162643	Negative		PERU ' 02327	0.0266	0.101527	Negative		PERU ' 01853	0.0292	0.124893	Negative		PERU ' 01976	0.0483	0.184987	Negative		PERU ' 02735	0.1163	0.524583	Negative
				PERU ' 03584	0.0489	0.206678	Negative		PERU ' 04459	0.0739	0.281631	Negative		PERU ' 03177	0.163	0.618361	Negative		PERU ' 02058	0.1424	0.590871	Negative		PERU ' 02171	0.0174	0.0688564	Negative		PERU ' 02328	0.0637	0.24313	Negative		PERU ' 01854	0.0861	0.368263	Negative		PERU ' 01977	0.0572	0.219073	Negative		PERU ' 02736	0.0811	0.36581	Negative
				PERU ' 03588	0.0805	0.340237	Negative		PERU ' 04463	0.0864	0.329268	Negative		PERU ' 03182	0.027	0.102428	Negative		PERU ' 02060	0.0797	0.330705	Negative		PERU ' 02174	0.1487	0.588445	Negative		PERU ' 02330	0.2566	0.979389	Borderline		PERU ' 01855	0.0401	0.171514	Negative		PERU ' 01980	0.0623	0.238606	Negative		PERU ' 02737	0.0211	0.0951737	Negative
				PERU ' 03595	0.0854	0.360947	Negative		PERU ' 04468	0.0858	0.326982	Negative		PERU ' 03186	0.0237	0.089909	Negative		PERU ' 02061	0.0346	0.143568	Negative		PERU ' 02176	0.0311	0.123071	Negative		PERU ' 02331	0.053	0.20229	Negative		PERU ' 01856	0.0244	0.104363	Negative		PERU ' 01981	0.068	0.260437	Negative		PERU ' 02738	0.2985	1.34641	Positive
				PERU ' 03601	0.0337	0.142434	Negative		PERU ' 04470	0.0947	0.360899	Negative		PERU ' 03189	0.0806	0.305766	Negative		PERU ' 02062	0.0382	0.158506	Negative		PERU ' 02177	0.1213	0.480016	Negative		PERU ' 02336	0.1324	0.505344	Negative		PERU ' 01857	0.1444	0.617622	Negative		PERU ' 01984	0.0486	0.186136	Negative		PERU ' 02739	0.0999	0.450609	Negative
				PERU ' 03611	0.0166	0.0701606	Negative		PERU ' 04478	0.1767	0.673399	Negative		PERU ' 03195	0.0605	0.229514	Negative		PERU ' 02064	0.0329	0.136515	Negative		PERU ' 02178	0.0297	0.117531	Negative		PERU ' 02343	0.0664	0.253435	Negative		PERU ' 01858	0.0937	0.40077	Negative		PERU ' 01985	0.0547	0.209498	Negative		PERU ' 02740	0.3921	1.76861	Positive
				PERU ' 03613	0.0357	0.150888	Negative		PERU ' 04490	0.0853	0.325076	Negative		PERU ' 03198	0.0531	0.201442	Negative		PERU ' 02065	0.0297	0.123237	Negative		PERU ' 02180	0.0496	0.19628	Negative		PERU ' 02344	0.1716	0.654962	Negative		PERU ' 01859	0.0203	0.0868263	Negative		PERU ' 01987	0.113	0.432784	Negative		PERU ' 02741	0.1151	0.51917	Negative
				PERU ' 03615	0.3951	1.66991	Positive		PERU ' 04494	0.0576	0.219512	Negative		PERU ' 03204	0.1312	0.497724	Negative		PERU ' 02066	0.0157	0.0651452	Negative		PERU ' 02181	0.2339	0.925603	Borderline		PERU ' 02346	0.1194	0.455725	Negative		PERU ' 01860	0.0354	0.151411	Negative		PERU ' 01989	0.0349	0.133665	Negative		PERU ' 02742	0.0359	0.161931	Negative
				PERU ' 03616	0.047	0.198648	Negative		PERU ' 04500	0.0258	0.0983232	Negative		PERU ' 03212	0.0318	0.120637	Negative		PERU ' 02069	0.4699	1.94979	Positive		PERU ' 02182	0.0853	0.337554	Negative		PERU ' 02350	0.0356	0.135878	Negative		PERU ' 01861	0.0861	0.368263	Negative		PERU ' 01990	0.0436	0.166986	Negative		PERU ' 02743	0.2377	1.07217	Borderline
				PERU ' 03617	0.0929	0.392646	Negative		PERU ' 04506	0.1229	0.468369	Negative		PERU ' 03229	0.0642	0.243551	Negative		PERU ' 02070	0.0342	0.141909	Negative		PERU ' 02184	0.0791	0.313019	Negative		PERU ' 02351	0.0247	0.0942748	Negative		PERU ' 01862	0.0369	0.157827	Negative		PERU ' 01991	0.0316	0.121026	Negative		PERU ' 02744	0.0856	0.386107	Negative
				PERU ' 03618	0.0486	0.20541	Negative		PERU ' 04512	0.038	0.144817	Negative		PERU ' 03231	0.0701	0.265933	Negative		PERU ' 02071	0.0198	0.0821577	Negative		PERU ' 02185	0.0227	0.0898298	Negative		PERU ' 02352	0.0876	0.334351	Negative		PERU ' 01863	0.0429	0.18349	Negative		PERU ' 01994	0.0363	0.139027	Negative		PERU ' 02745	0.0176	0.0793866	Negative
				PERU ' 03621	0.0327	0.138208	Negative		PERU ' 04524	0.8301	3.16349	Positive		PERU ' 03245	0.0555	0.210546	Negative		PERU ' 02072	0.0752	0.312033	Negative		PERU ' 02186	0.0263	0.104076	Negative		PERU ' 02353	0.0599	0.228626	Negative		PERU ' 01864	0.1173	0.501711	Negative		PERU ' 01996	0.0361	0.138261	Negative		PERU ' 02746	0.1932	0.871448	Borderline
				PERU ' 03623	0.0251	0.106086	Negative		PERU ' 04525	0.0293	0.111662	Negative		PERU ' 03247	0.0181	0.0686646	Negative		PERU ' 02073	0.0535	0.221992	Negative		PERU ' 02188	0.0373	0.147606	Negative		PERU ' 02354	0.1502	0.573282	Negative		PERU ' 01865	0.0209	0.0893926	Negative		PERU ' 01997	0.0441	0.168901	Negative		PERU ' 02747	0.0618	0.278755	Negative
				PERU ' 03624	0.0524	0.221471	Negative		PERU ' 04533	0.0395	0.150534	Negative		PERU ' 03249	0.3068	1.16388	Positive		PERU ' 02074	0.0261	0.108299	Negative		PERU ' 02189	0.0497	0.196676	Negative		PERU ' 02356	0.0514	0.196183	Negative		PERU ' 01357	0.0205	0.0876818	Negative		PERU ' 01998	0.034	0.130218	Negative		PERU ' 02748	0.0257	0.115922	Negative
				PERU ' 03626	0.0311	0.131445	Negative		PERU ' 04547	0.0523	0.199314	Negative		PERU ' 03251	0.119	0.451442	Negative		PERU ' 02075	0.0277	0.114938	Negative		PERU ' 02190	0.0378	0.149584	Negative		PERU ' 02358	0.0952	0.363359	Negative		PERU ' 01360	0.1363	0.582977	Negative		PERU ' 01999	0.0165	0.0631942	Negative		PERU ' 02749	0.0649	0.292738	Negative
				PERU ' 03628	0.0539	0.227811	Negative		PERU ' 04552	0.1491	0.568216	Negative		PERU ' 03255	0.0798	0.302731	Negative		PERU ' 02076	0.0697	0.289212	Negative		PERU ' 02192	0.0281	0.111199	Negative		PERU ' 02369	0.0401	0.153053	Negative		PERU ' 01363	0.0781	0.334046	Negative		PERU ' 02000	0.0441	0.168901	Negative		PERU ' 02750	0.0502	0.226432	Negative
				PERU ' 03629	0.0478	0.202029	Negative		PERU ' 04591	0.4434	1.68979	Positive		PERU ' 03257	0.0947	0.359256	Negative		PERU ' 02080	0.0283	0.117427	Negative		PERU ' 02193	0.1027	0.406411	Negative		PERU ' 02370	0.0673	0.25687	Negative		PERU ' 01365	0.2389	1.02181	Borderline		PERU ' 02668	0.0609	0.233244	Negative		PERU ' 02751	0.0331	0.149301	Negative
				PERU ' 03630	0.0393	0.166103	Negative		PERU ' 04592	0.0708	0.269817	Negative		PERU ' 03259	0.0498	0.188923	Negative		PERU ' 02081	0.035	0.145228	Negative		PERU ' 02196	0.2411	0.954096	Borderline		PERU ' 02374	0.0714	0.272519	Negative		PERU ' 01366	0.0371	0.158683	Negative		PERU ' 02669	0.0631	0.24167	Negative		PERU ' 02752	0.0147	0.0663058	Negative
				PERU ' 03631	0.0687	0.290363	Negative		PERU ' 04600	0.0563	0.214558	Negative		PERU ' 03262	0.0617	0.234067	Negative		PERU ' 02082	0.0854	0.354357	Negative		PERU ' 02197	0.0581	0.229917	Negative		PERU ' 02377	0.0324	0.123664	Negative		PERU ' 01367	0.0559	0.239093	Negative		PERU ' 02670	0.0312	0.119494	Negative		PERU ' 02753	0.0291	0.131258	Negative
				PERU ' 03636	0.0386	0.163145	Negative		PERU ' 04611	0.0276	0.105183	Negative		PERU ' 03264	0.1788	0.6783	Negative		PERU ' 02083	0.0844	0.350207	Negative		PERU ' 02199	0.0301	0.119114	Negative		PERU ' 02378	0.0466	0.177863	Negative		PERU ' 01371	0.0741	0.316938	Negative		PERU ' 02671	0.0227	0.0869399	Negative		PERU ' 02754	0.0976	0.440235	Negative
				PERU ' 03645	0.0551	0.232883	Negative		PERU ' 04612	0.265	1.00991	Borderline		PERU ' 03266	0.0275	0.104325	Negative		PERU ' 02084	0.1006	0.417427	Negative		PERU ' 02201	0.0182	0.0720222	Negative		PERU ' 02379	0.0806	0.307634	Negative		PERU ' 01372	0.0321	0.137297	Negative		PERU ' 02672	0.0441	0.168901	Negative		PERU ' 02755	0.0452	0.203879	Negative
				PERU ' 03650	0.0294	0.12426	Negative		PERU ' 04632	0.2385	0.908918	Borderline		PERU ' 03268	0.0736	0.279211	Negative		PERU ' 02085	0.0394	0.163485	Negative		PERU ' 02203	0.0247	0.0977444	Negative		PERU ' 02380	0.0242	0.0923664	Negative		PERU ' 01866	0.412	1.76219	Positivo		PERU ' 02673	0.0354	0.13558	Negative		PERU ' 02756	0.0265	0.119531	Negative
				PERU ' 03659	0.0564	0.238377	Negative		PERU ' 04678	0.0599	0.228277	Negative		PERU ' 03270	0.0348	0.132018	Negative		PERU ' 02086	0.0223	0.0925311	Negative		PERU ' 02204	0.1196	0.473288	Negative		PERU ' 02395	0.0266	0.101527	Negative		PERU ' 01867	0.2143	0.916595	Borderline		PERU ' 02674	0.0179	0.0685561	Negative		PERU ' 02757	0.0536	0.241768	Negative
				PERU ' 03667	0.0408	0.172443	Negative		PERU ' 04854	0.0613	0.233613	Negative		PERU ' 03272	0.0331	0.125569	Negative		PERU ' 02087	0.0277	0.114938	Negative		PERU ' 02205	0.0166	0.0656905	Negative		PERU ' 02396	0.0194	0.0740458	Negative		PERU ' 01868	0.0561	0.239949	Negative		PERU ' 02675	0.0477	0.182689	Negative		PERU ' 02758	0.0403	0.181777	Negative
				PERU ' 03672	0.0419	0.177092	Negative		PERU ' 04908	0.0614	0.233994	Negative		PERU ' 03274	0.0411	0.155918	Negative		PERU ' 02088	0.0373	0.154772	Negative		PERU ' 02207	0.0293	0.115948	Negative		PERU ' 02397	0.044	0.167939	Negative		PERU ' 01869	0.1533	0.655689	Negative		PERU ' 02679	0.0699	0.267714	Negative		PERU ' 02759	0.0431	0.194407	Negative
				PERU ' 03691	0.0376	0.158918	Negative		PERU ' 04909	0.2558	0.974848	Borderline		PERU ' 03276	0.0854	0.323976	Negative		PERU ' 02089	0.0633	0.262656	Negative		PERU ' 02208	0.0649	0.256826	Negative		PERU ' 01785	0.037	0.141221	Negative		PERU ' 01870	0.1379	0.58982	Negative		PERU ' 02681	0.0551	0.21103	Negative		PERU ' 02760	0.1317	0.594046	Negative
				PERU ' 03701	0.073	0.308538	Negative		PERU ' 04910	0.0738	0.28125	Negative		PERU ' 03279	0.075	0.284522	Negative		PERU ' 02090	0.037	0.153527	Negative		PERU ' 02209	0.0262	0.10368	Negative		PERU ' 01786	0.1231	0.469847	Negative		PERU ' 01871	0.0321	0.137297	Negative		PERU ' 02682	0.0282	0.108005	Negative		PERU ' 02761	0.0389	0.175462	Negative
				PERU ' 03705	0.0893	0.37743	Negative		PERU ' 04932	0.0712	0.271341	Negative		PERU ' 03282	0.0213	0.0808042	Negative		PERU ' 02091	0.1566	0.649793	Negative		PERU ' 02210	0.0277	0.109616	Negative		PERU ' 01787	0.0422	0.161069	Negative		PERU ' 01872	0.1456	0.622754	Negative		PERU ' 02683	0.0308	0.117962	Negative		PERU ' 02762	0.0317	0.142986	Negative
				PERU ' 03708	0.0271	0.114539	Negative		PERU ' 04947	0.0353	0.134527	Negative		PERU ' 03284	0.0453	0.171851	Negative		PERU ' 02094	0.0858	0.356017	Negative		PERU ' 02212	0.0202	0.0799367	Negative		PERU ' 01788	0.3712	1.41679	Positive		PERU ' 01873	0.1009	0.431565	Negative		PERU ' 02684	0.0331	0.126771	Negative		PERU ' 02763	0.0318	0.143437	Negative
				PERU ' 03709	0.1794	0.758242	Negative		PERU ' 04951	0.089	0.339177	Negative		PERU ' 03286	0.0267	0.10129	Negative		PERU ' 02096	0.0365	0.151452	Negative		PERU ' 02213	0.0374	0.148002	Negative		PERU ' 01789	0.0836	0.319084	Negative		PERU ' 01874	0.0312	0.133447	Negative		PERU ' 02685	0.0568	0.217541	Negative		PERU ' 02764	0.0334	0.150654	Negative
				PERU ' 03722	0.0221	0.0934066	Negative		PERU ' 04963	0.1279	0.487424	Negative		PERU ' 03288	0.0281	0.106601	Negative		PERU ' 02097	0.0194	0.0804979	Negative		PERU ' 02214	0.0145	0.0573803	Negative		PERU ' 01790	0.0751	0.286641	Negative		PERU ' 01875	0.0902	0.3858	Negative		PERU ' 02686	0.0225	0.0861739	Negative		PERU ' 02765	0.0319	0.143888	Negative
				PERU ' 03725	0.0998	0.421809	Negative		PERU ' 04970	0.1006	0.383384	Negative		PERU ' 03290	0.0349	0.132398	Negative		PERU ' 02098	0.0195	0.0809129	Negative		PERU ' 02215	0.0156	0.0617333	Negative		PERU ' 01791	0.0183	0.0698473	Negative		PERU ' 01876	0.0271	0.115911	Negative		PERU ' 02688	0.039	0.149368	Negative		PERU ' 02766	0.038	0.171403	Negative
				PERU ' 03738	0.0685	0.289518	Negative		PERU ' 04989	0.029	0.110518	Negative		PERU ' 03294	0.1503	0.570182	Negative		PERU ' 02102	0.0278	0.115353	Negative		PERU ' 02216	0.3201	1.26672	Positive		PERU ' 01792	0.0277	0.105725	Negative		PERU ' 01877	0.027	0.115483	Negative		PERU ' 02689	0.0423	0.162007	Negative		PERU ' 02767	0.0339	0.152909	Negative
				PERU ' 03745	0.0845	0.357143	Negative		PERU ' 04994	0.0921	0.350991	Negative		PERU ' 03296	0.0438	0.166161	Negative		PERU ' 02104	0.0501	0.207884	Negative		PERU ' 02217	0.0762	0.301543	Negative		PERU ' 01793	0.0283	0.108015	Negative		PERU ' 01878	0.0363	0.155261	Negative		PERU ' 02690	0.0419	0.160475	Negative		PERU ' 02768	0.0873	0.393775	Negative
				PERU ' 03781	0.0474	0.200338	Negative		PERU ' 05132	0.0427	0.162729	Negative		PERU ' 03298	0.0346	0.131259	Negative		PERU ' 02105	0.0164	0.0680498	Negative		PERU ' 02218	0.0246	0.0973486	Negative		PERU ' 01794	0.0259	0.098855	Negative		PERU ' 01879	0.0346	0.14799	Negative		PERU ' 02692	0.0229	0.0877059	Negative		PERU ' 02769	0.0819	0.369418	Negative
				PERU ' 03782	0.0997	0.421386	Negative		PERU ' 01375	0.2173	0.828125	Borderline		PERU ' 03303	0.0307	0.116464	Negative		PERU ' 02106	0.1334	0.553527	Negative		PERU ' 02219	0.0268	0.106055	Negative		PERU ' 01795	0.0354	0.135115	Negative		PERU ' 01880	0.0486	0.20787	Negative		PERU ' 02693	0.024	0.0919188	Negative		PERU ' 02770	0.0302	0.13622	Negative
				PERU ' 03798	0.0695	0.293745	Negative		PERU ' 01381	0.0912	0.347561	Negative		PERU ' 03305	0.0602	0.228376	Negative		PERU ' 02107	0.0774	0.321162	Negative		PERU ' 02221	0.0314	0.124258	Negative		PERU ' 01796	0.0446	0.170229	Negative		PERU ' 01881	0.089	0.380667	Negative		PERU ' 02694	0.074	0.283416	Negative		PERU ' 02771	0.0403	0.181777	Negative
				PERU ' 03817	0.1676	0.708369	Negative		PERU ' 01392	0.0262	0.0998476	Negative		PERU ' 03307	0.0241	0.0914264	Negative		PERU ' 02108	0.0313	0.129876	Negative		PERU ' 02222	0.0214	0.0846854	Negative		PERU ' 01797	0.0471	0.179771	Negative		PERU ' 01882	0.5239	2.2408	Positivo		PERU ' 02699	0.0239	0.0915358	Negative		PERU ' 02772	0.0495	0.223275	Negative
				PERU ' 03818	0.0238	0.100592	Negative		PERU ' 01400	0.0356	0.135671	Negative		PERU ' 03309	0.0427	0.161988	Negative		PERU ' 02109	0.0246	0.102075	Negative		PERU ' 02224	0.0376	0.148793	Negative		PERU ' 01798	0.0471	0.179771	Negative		PERU ' 01883	0.0394	0.16852	Negative		PERU ' 02700	0.048	0.183838	Negative		PERU ' 02773	0.0459	0.207037	Negative
				PERU ' 03822	0.0418	0.176669	Negative		PERU ' 03343	0.0618	0.235518	Negative		PERU ' 03315	0.0373	0.141502	Negative		PERU ' 02110	0.0751	0.311618	Negative		PERU ' 02227	0.0701	0.277404	Negative		PERU ' 01799	0.0316	0.120611	Negative		PERU ' 01887	0.0518	0.221557	Negative		PERU ' 02701	0.0319	0.122175	Negative		PERU ' 02774	0.0523	0.235904	Negative
				PERU ' 03828	0.0479	0.202451	Negative		PERU ' 03004	0.0246	0.09375	Negative		PERU ' 03317	0.3094	1.17375	Positive		PERU ' 02111	0.056	0.232365	Negative		PERU ' 02228	0.0319	0.126237	Negative		PERU ' 01800	0.0675	0.257634	Negative		PERU ' 01913	0.0187	0.0799829	Negative		PERU ' 02702	0.0202	0.077365	Negative		PERU ' 02775	0.0725	0.327018	Negative
				PERU ' 03848	0.0582	0.245985	Negative		PERU ' 03347	0.0356	0.135671	Negative		PERU ' 03319	0.0473	0.179439	Negative		PERU ' 02112	0.0239	0.0991701	Negative		PERU ' 02229	0.0634	0.25089	Negative		PERU ' 01801	0.0472	0.180153	Negative		PERU ' 01915	0.0277	0.118477	Negative		PERU ' 02703	0.0402	0.153964	Negative		PERU ' 02777	0.0382	0.172305	Negative
				PERU ' 03857	0.0163	0.0688926	Negative		PERU ' 03012	0.1134	0.432165	Negative		PERU ' 03322	0.0228	0.0864947	Negative		PERU ' 02113	0.0273	0.113278	Negative		PERU ' 02230	0.0577	0.228334	Negative		PERU ' 01802	0.0448	0.170992	Negative		PERU ' 01916	0.2083	0.890932	Borderline		PERU ' 02704	0.0501	0.191881	Negative		PERU ' 02778	0.0882	0.397835	Negative
				PERU ' 03862	0.0385	0.162722	Negative		PERU ' 03017	0.1014	0.386433	Negative		PERU ' 03326	0.026	0.0986343	Negative		PERU ' 02114	0.0245	0.10166	Negative		PERU ' 02231	0.1159	0.458647	Negative		PERU ' 01803	0.0157	0.0599237	Negative		PERU ' 01917	0.0355	0.151839	Negative		PERU ' 02705	0.102	0.390655	Negative		PERU _ 04545	0.1435	0.647271	Negative
				PERU ' 03865	0.1013	0.428149	Negative		PERU ' 03341	0.1622	0.61814	Negative		PERU ' 03330	0.1373	0.520865	Negative		PERU ' 02115	0.0212	0.0879668	Negative		PERU ' 02232	0.1106	0.437673	Negative		PERU ' 01804	0.027	0.103053	Negative		PERU ' 01918	0.0377	0.161249	Negative		PERU ' 02706	0.0725	0.277671	Negative		PERU _ 04605	0.0626	0.282364	Negative
				PERU ' 03875	0.0491	0.207523	Negative		PERU ' 03021	0.042	0.160061	Negative		PERU ' 03331	0.1253	0.475341	Negative		PERU ' 02116	0.0194	0.0804979	Negative		PERU ' 02233	0.0618	0.244559	Negative		PERU ' 01805	0.0363	0.13855	Negative		PERU ' 01920	0.0568	0.242943	Negative		PERU ' 02707	0.0323	0.123707	Negative		PERU _ 04920	0.0299	0.134867	Negative
				PERU ' 03892	0.0115	0.0486052	Negative		PERU ' 03345	0.0701	0.267149	Negative		PERU ' 03332	0.0453	0.171851	Negative		PERU ' 02117	0.0872	0.361826	Negative		PERU ' 02235	0.1115	0.441235	Negative		PERU ' 03261	0.04	0.152672	Negative		PERU ' 03265	0.0401	0.171514	Negative		PERU ' 03281	0.151	0.578322	Negative		PERU _ 04893	0.1125	0.507442	Negative
				PERU ' 03007	0.026	0.10989	Negative		PERU ' 03351	0.0641	0.244284	Negative		PERU ' 03339	0.0487	0.18475	Negative		PERU ' 02118	0.0366	0.151867	Negative		PERU ' 02236	0.1133	0.448358	Negative		Calibrator 3	0.262	1	Valid		Calibrator 1	1.4747	6.30753	Valid		Calibrator 3	0.2611	1	Valid		PERU _ 01395	0.0363	0.163735	Negative
				Calibrator	0.2366	1	Valid		Calibrator	0.2624	1	Valid		Calibrator	0.2636	1	Valid		Calibrator	0.241	1	Valid		Calibrator	0.2527	1	Valid		Calibrator 1	1.5484	5.90992	Valid		Calibrator 3	0.2338	1	Valid		Calibrator 1	1.665	6.37687	Valid		Calibrator	0.2217	1	Valid
				Negative	0.0747	0.315723	Valid		Negative	0.0736	0.280488	Valid		Negative	0.0727	0.275797	Valid		Negative	0.072	0.298755	Valid		Negative	0.0739	0.292442	Valid		Negative	0.1121	0.427863	Valid		Negative	0.0796	0.340462	Valid		Negative	0.0858	0.32861	Valid		Negative	0.0663	0.299053	Valid
				Positive	1.1067	4.67751	Valid		Positive	1.1073	4.21989	Valid		Positive	1.1073	4.20068	Valid		Positive	1.1288	4.68382	Valid		Positive	1.0653	4.21567	Valid		Positive	1.0461	3.99275	Valid		Positive	1.1886	5.08383	High		Positive	1.0838	4.1509	Valid		Positive	1.0137	4.5724	Valid
